# Supplementary material for: Enhancing the Cosmetic Potential of Aloe Vera Gel by Kombucha-Mediated Fermentation: Phytochemical Analysis and Evaluation of Antioxidant, Anti-Aging and Moisturizing Properties
Source: Molecules. 2025 Jul 30;30(15):3192. doi: 10.3390/molecules30153192 (PMC12348975; doi:10.3390/molecules30153192)
Supplement: Supplementary file 1 [file molecules-30-03192-s001.zip]

Archive with 1 entries (1 files):
- molecules-3726438-supplementary.pdf
